# Supplementary material for: Candidate Metabolic Biomarkers for Physical Fatigue Assessment: An Integrative Meta-Analysis and Exploratory Liquid Chromatography–Mass Spectrometry Pilot Study of Acute Exercise Responses
Source: Metabolites. 2026 Jul 21;16(7):509. doi: 10.3390/metabo16070509 (PMC13414141; doi:10.3390/metabo16070509)
Supplement: Supplementary file 1 [file metabolites-16-00509-s001.zip]

Archive with 1 entries (1 files):
- metabolites-4400487-supplementary.pdf
